# Supplementary material for: Identifying Suitable Listeria innocua Strains as Surrogates for Listeria monocytogenes for Horticultural Products
Source: Front Microbiol. 2019 Oct 9;10:2281. doi: 10.3389/fmicb.2019.02281 (PMC6794387; doi:10.3389/fmicb.2019.02281)
Supplement: Supplementary file 1 [file Table_1.XLSX]

## Sheet: Figure 2
Figure 2	Figure 2.
UV dose (mJ/cm2)	Strain	Replication	log reduction (log10 MPN/ml)	Average log reduction (log10 MPN CFU/ml)
0 (no exposure)	PFR16D08	1	0	0
0 (no exposure)	PFR16D08	2	0
0 (no exposure)	PFR18B01	1	0	0
0 (no exposure)	PFR18B01	2	0
0 (no exposure)	PFR16I02	1	0	0
0 (no exposure)	PFR16I02	2	0
0 (no exposure)	PFR05A07	1	0	0
0 (no exposure)	PFR05A07	2	0
0 (no exposure)	PFR05A10	1	0	0
0 (no exposure)	PFR05A10	2	0
0 (no exposure)	PFR17G01	1	0	0
0 (no exposure)	PFR17G01	2	0
0 (no exposure)	PFR42J02	1	0	0
0 (no exposure)	PFR42J02	2	0
0 (no exposure)	PFR05A11	1	0	0
0 (no exposure)	PFR05A11	2	0
0 (no exposure)	PFR17F10	1	0	0
0 (no exposure)	PFR17F10	2	0
0 (no exposure)	L. monocytogenes cocktail	1	0	0
0 (no exposure)	L. monocytogenes cocktail	2	0
600.2	PFR16D08	1	1.04	1.285
600.2	PFR16D08	2	1.53
600.2	PFR18B01	1	0.99	1.775
600.2	PFR18B01	2	2.56
600.2	PFR16I02	1	0.32	0.83
600.2	PFR16I02	2	1.34
600.2	PFR05A07	1	1.35	1.28
600.2	PFR05A07	2	1.21
600.2	PFR05A10	1	1.22	1.54
600.2	PFR05A10	2	1.86
600.2	PFR17G01	1	0.93	0.86
600.2	PFR17G01	2	0.79
600.2	PFR42J02	1	0.99	1.29
600.2	PFR42J02	2	1.59
600.2	PFR05A11	1	0.7	0.67
600.2	PFR05A11	2	0.64
600.2	PFR17F10	1	0.76	0.76
600.2	PFR17F10	2	0.76
600.2	L. monocytogenes cocktail	1	0.79	0.755
600.2	L. monocytogenes cocktail	2	0.72
672.2	PFR16D08	1	1.79	1.515
672.2	PFR16D08	2	1.24
672.2	PFR18B01	1	1.93	1.865
672.2	PFR18B01	2	1.8
672.2	PFR16I02	1	2.05	1.34
672.2	PFR16I02	2	0.63
672.2	PFR05A07	1	1.54	1.615
672.2	PFR05A07	2	1.69
672.2	PFR05A10	1	1.73	1.59
672.2	PFR05A10	2	1.45
672.2	PFR17G01	1	0.92	0.98
672.2	PFR17G01	2	1.04
672.2	PFR42J02	1	1.05	1.13
672.2	PFR42J02	2	1.21
672.2	PFR05A11	1	0.79	0.92
672.2	PFR05A11	2	1.05
672.2	PFR17F10	1	1.04	0.845
672.2	PFR17F10	2	0.65
672.2	L. monocytogenes cocktail	3	1.05	0.895
672.2	L. monocytogenes cocktail	4	0.74
1008.6	PFR16D08	1	1.67	1.535
1008.6	PFR16D08	2	1.4
1008.6	PFR18B01	1	4.86	4.21
1008.6	PFR18B01	2	3.56
1008.6	PFR16I02	1	1.29	1.615
1008.6	PFR16I02	2	1.94
1008.6	PFR05A07	1	1.95	2.17
1008.6	PFR05A07	2	2.39
1008.6	PFR05A10	1	2.36	3.26
1008.6	PFR05A10	2	4.16
1008.6	PFR17G01	1	0.93	1.04
1008.6	PFR17G01	2	1.15
1008.6	PFR42J02	1	1.54	1.13
1008.6	PFR42J02	2	0.72
1008.6	PFR05A11	1	1.1	0.87
1008.6	PFR05A11	2	0.64
1008.6	PFR17F10	1	0.76	0.94
1008.6	PFR17F10	2	1.12
1008.6	L. monocytogenes cocktail	1	5.57	4.79
1008.6	L. monocytogenes cocktail	2	4.01
1345.9	PFR16D08	1	2.99	3.19
1345.9	PFR16D08	2	3.39
1345.9	PFR18B01	1	3.59	3.99
1345.9	PFR18B01	2	4.39
1345.9	PFR16I02	1	1.62	2.14
1345.9	PFR16I02	2	2.66
1345.9	PFR05A07	1	2.05	2.155
1345.9	PFR05A07	2	2.26
1345.9	PFR05A10	1	4.61	4.505
1345.9	PFR05A10	2	4.4
1345.9	PFR17G01	1	1.29	1.645
1345.9	PFR17G01	2	2
1345.9	PFR42J02	1	2.86	2.98
1345.9	PFR42J02	2	3.1
1345.9	PFR05A11	1	3.04	3.01
1345.9	PFR05A11	2	2.98
1345.9	PFR17F10	1	1.45	1.725
1345.9	PFR17F10	2	2
1345.9	L. monocytogenes cocktail	1	5.94	5.805
1345.9	L. monocytogenes cocktail	2	5.67

## Sheet: Figure 3
Figure 3.
(A)
Sanitiser (ppm)	Contact time (minutes)	Strain	Replication	log reduction (log10 MPN/ml)	Average log reduction (log10 MPN CFU/ml)
0	0	PFR16D08	1	0	0
0	0	PFR16D08	2	0
0	0	PFR18B01	1	0	0
0	0	PFR18B01	2	0
0	0	PFR16I02	1	0	0
0	0	PFR16I02	2	0
0	0	PFR05A07	1	0	0
0	0	PFR05A07	2	0
0	0	PFR05A10	1	0	0
0	0	PFR05A10	2	0
0	0	PFR17G01	1	0	0
0	0	PFR17G01	2	0
0	0	PFR42J02	1	0	0
0	0	PFR42J02	2	0
0	0	PFR05A11	1	0	0
0	0	PFR05A11	2	0
0	0	PFR17F10	1	0	0
0	0	PFR17F10	2	0
0	0	L. monocytogenes cocktail	1	0	0
0	0	L. monocytogenes cocktail	2	0
10	1	PFR16D08	1	0.214	0.244
10	1	PFR16D08	2	0.274
10	1	PFR18B01	1	-0.000515328	0.0759979
10	1	PFR18B01	2	0.152511
10	1	PFR16I02	1	0.152511	0.0759979
10	1	PFR16I02	2	-0.000515328
10	1	PFR05A07	1	0.327804	0.142504
10	1	PFR05A07	2	-0.0427963
10	1	PFR05A10	1	-0.000661953	0.0432709
10	1	PFR05A10	2	0.0872037
10	1	PFR17G01	1	0.000661953	0.0115866
10	1	PFR17G01	2	0.0225111
10	1	PFR42J02	1	0.000661953	0.0115866
10	1	PFR42J02	2	0.0225111
10	1	PFR05A11	1	0.556964	0.304751
10	1	PFR05A11	2	0.0525375
10	1	PFR17F10	1	0.506964	0.368482
10	1	PFR17F10	2	0.23
10	1	L. monocytogenes cocktail	1	0.2	0.225
10	1	L. monocytogenes cocktail	2	0.25
10	2	PFR16D08	1	0.224	0.344
10	2	PFR16D08	2	0.464
10	2	PFR18B01	1	-0.130515	0.0109979
10	2	PFR18B01	2	0.152511
10	2	PFR16I02	1	0.0225112	0.0109979
10	2	PFR16I02	2	-0.000515328
10	2	PFR05A07	1	0.08	0.135
10	2	PFR05A07	2	0.19
10	2	PFR05A10	1	0.13	0.065
10	2	PFR05A10	2	0
10	2	PFR17G01	1	0.27	0.145
10	2	PFR17G01	2	0.02
10	2	PFR42J02	1	0	0.075
10	2	PFR42J02	2	0.15
10	2	PFR05A11	1	0.56	0.24
10	2	PFR05A11	2	-0.08
10	2	PFR17F10	1	0.56	0.33
10	2	PFR17F10	2	0.1
10	2	L. monocytogenes cocktail	1	0.41	0.375
10	2	L. monocytogenes cocktail	2	0.34
10	4	PFR16D08	1	0.464	0.464
10	4	PFR16D08	2	0.464
10	4	PFR18B01	1	2.04948	1.691
10	4	PFR18B01	2	1.33251
10	4	PFR16I02	1	0.702511	0.885998
10	4	PFR16I02	2	1.06948
10	4	PFR05A07	1	0.68	0.57
10	4	PFR05A07	2	0.46
10	4	PFR05A10	1	2.18	1.25
10	4	PFR05A10	2	0.32
10	4	PFR17G01	1	0.330662	0.461587
10	4	PFR17G01	2	0.592511
10	4	PFR42J02	1	2.18066	1.29159
10	4	PFR42J02	2	0.402511
10	4	PFR05A11	1	0.646964	0.349751
10	4	PFR05A11	2	0.0525375
10	4	PFR17F10	1	1.34696	1.55848
10	4	PFR17F10	2	1.77
10	4	L. monocytogenes cocktail	1	0.69	0.57
10	4	L. monocytogenes cocktail	2	0.45
10	8	PFR16D08	1	0.834	0.789
10	8	PFR16D08	2	0.744
10	8	PFR18B01	1	2.14948	1.741
10	8	PFR18B01	2	1.33251
10	8	PFR16I02	1	3.33251	2.751
10	8	PFR16I02	2	2.16948
10	8	PFR05A07	1	2.57	1.57
10	8	PFR05A07	2	0.57
10	8	PFR05A10	1	2.31	1.99
10	8	PFR05A10	2	1.67
10	8	PFR17G01	1	3.99066	3.54659
10	8	PFR17G01	2	3.10251
10	8	PFR42J02	1	2.99066	2.07159
10	8	PFR42J02	2	1.15251
10	8	PFR05A11	1	4.08696	2.45975
10	8	PFR05A11	2	0.832537
10	8	PFR17F10	1	1.12696	1.28848
10	8	PFR17F10	2	1.45
10	8	L. monocytogenes cocktail	1	3.13	3.165
10	8	L. monocytogenes cocktail	2	3.2
10	16	PFR16D08	1	0.592717	0.665549
10	16	PFR16D08	2	0.73838
10	16	PFR18B01	1	1.24446	1.51664
10	16	PFR18B01	2	1.78883
10	16	PFR16I02	1	2.28656	2.54683
10	16	PFR16I02	2	2.8071
10	16	PFR05A07	1	1.71642	1.63251
10	16	PFR05A07	2	1.54861
10	16	PFR05A10	1	1.7553	1.92217
10	16	PFR05A10	2	2.08904
10	16	PFR17G01	1	3.31373	3.4796
10	16	PFR17G01	2	3.64546
10	16	PFR42J02	1	2.11459	2.11459
10	16	PFR42J02	2	2.11459
10	16	PFR05A11	1	2.38399	2.21713
10	16	PFR05A11	2	2.05026
10	16	PFR17F10	1	1.64424	1.56034
10	16	PFR17F10	2	1.47643
10	16	L. monocytogenes cocktail	1	3.06708	3.06708
10	16	L. monocytogenes cocktail	2	3.06708
Figure 3.
(B)
Sanitiser (ppm)	Contact time (minutes)	Strain	Replication	log reduction (log10 MPN/ml)	Average log reduction (log10 MPN CFU/ml)
0	0	PFR16D08	1	0	0
0	0	PFR16D08	2	0	0
0	0	PFR18B01	1	0	0
0	0	PFR18B01	2	0	0
0	0	PFR16I02	1	0	0
0	0	PFR16I02	2	0	0
0	0	PFR05A07	1	0	0
0	0	PFR05A07	2	0	0
0	0	PFR05A10	1	0	0
0	0	PFR05A10	2	0	0
0	0	PFR17G01	1	0	0
0	0	PFR17G01	2	0	0
0	0	PFR42J02	1	0	0
0	0	PFR42J02	2	0	0
0	0	PFR05A11	1	0	0
0	0	PFR05A11	2	0	0
0	0	PFR17F10	1	0	0
0	0	PFR17F10	2	0	0
0	0	L. monocytogenes cocktail	1	0	0
0	0	L. monocytogenes cocktail	2	0	0
20	1	PFR16D08	1	-0.073	0.107
20	1	PFR16D08	2	0.287
20	1	PFR18B01	1	0.265499	0.235499
20	1	PFR18B01	2	0.205499
20	1	PFR16I02	1	0.335499	0.420499
20	1	PFR16I02	2	0.505499
20	1	PFR05A07	1	-0.028752	0.246248
20	1	PFR05A07	2	0.521248
20	1	PFR05A10	1	0.415865	0.245865
20	1	PFR05A10	2	0.0758646
20	1	PFR17G01	1	0.330793	0.600793
20	1	PFR17G01	2	0.870793
20	1	PFR42J02	1	0.0832933	0.368293
20	1	PFR42J02	2	0.653293
20	1	PFR05A11	1	0.0598754	0.519875
20	1	PFR05A11	2	0.979875
20	1	PFR17F10	1	0.736741	1.05174
20	1	PFR17F10	2	1.36674
20	1	L. monocytogenes cocktail	1	0.115	0.42
20	1	L. monocytogenes cocktail	2	0.725
20	2	PFR16D08	1	0.12	0.64
20	2	PFR16D08	2	1.16
20	2	PFR18B01	1	0.265499	0.290499
20	2	PFR18B01	2	0.315499
20	2	PFR16I02	1	0.335499	0.485499
20	2	PFR16I02	2	0.635499
20	2	PFR05A07	1	0.391248	0.466248
20	2	PFR05A07	2	0.541248
20	2	PFR05A10	1	1.18586	1.18086
20	2	PFR05A10	2	1.17586
20	2	PFR17G01	1	0.170793	0.410793
20	2	PFR17G01	2	0.650793
20	2	PFR42J02	1	0.873293	1.06829
20	2	PFR42J02	2	1.26329
20	2	PFR05A11	1	0.299875	1.01488
20	2	PFR05A11	2	1.72988
20	2	PFR17F10	1	1.36674	1.45174
20	2	PFR17F10	2	1.53674
20	2	L. monocytogenes cocktail	1	0.945	1.32
20	2	L. monocytogenes cocktail	2	1.695
20	4	PFR16D08	1	1.147	1.737
20	4	PFR16D08	2	2.327
20	4	PFR18B01	1	1.9355	2.0655
20	4	PFR18B01	2	2.1955
20	4	PFR16I02	1	1.2655	1.9405
20	4	PFR16I02	2	2.6155
20	4	PFR05A07	1	2.27125	1.40625
20	4	PFR05A07	2	0.541248
20	4	PFR05A10	1	0.785865	1.32586
20	4	PFR05A10	2	1.86586
20	4	PFR17G01	1	2.94079	2.10579
20	4	PFR17G01	2	1.27079
20	4	PFR42J02	1	2.61329	1.94329
20	4	PFR42J02	2	1.27329
20	4	PFR05A11	1	2.36988	2.70988
20	4	PFR05A11	2	3.04988
20	4	PFR17F10	1	2.31674	2.81674
20	4	PFR17F10	2	3.31674
20	4	L. monocytogenes cocktail	1	3.015	2.18
20	4	L. monocytogenes cocktail	2	1.345
20	8	PFR16D08	1	1.647	1.837
20	8	PFR16D08	2	2.027
20	8	PFR18B01	1	2.3855	2.2905
20	8	PFR18B01	2	2.1955
20	8	PFR16I02	1	2.7055	2.9805
20	8	PFR16I02	2	3.2555
20	8	PFR05A07	1	2.29125	2.69625
20	8	PFR05A07	2	3.10125
20	8	PFR05A10	1	2.61586	2.73586
20	8	PFR05A10	2	2.85586
20	8	PFR17G01	1	2.94079	3.22579
20	8	PFR17G01	2	3.51079
20	8	PFR42J02	1	3.70329	3.86829
20	8	PFR42J02	2	4.03329
20	8	PFR05A11	1	2.71988	3.42988
20	8	PFR05A11	2	4.13988
20	8	PFR17F10	1	1.72674	3.17674
20	8	PFR17F10	2	4.62674
20	8	L. monocytogenes cocktail	1	2.685	2.95
20	8	L. monocytogenes cocktail	2	3.215
20	16	PFR16D08	1	2.38412	2.03988
20	16	PFR16D08	2	1.69565
20	16	PFR18B01	1	2.38254	2.38254
20	16	PFR18B01	2	2.38254
20	16	PFR16I02	1	2.72247	2.92117
20	16	PFR16I02	2	3.11987
20	16	PFR05A07	1	2.89433	2.89433
20	16	PFR05A07	2	2.89433
20	16	PFR05A10	1	3.07814	2.91228
20	16	PFR05A10	2	2.74641
20	16	PFR17G01	1	2.959	3.23822
20	16	PFR17G01	2	3.51744
20	16	PFR42J02	1	3.3731	3.91651
20	16	PFR42J02	2	4.45993
20	16	PFR05A11	1	3.13722	3.28941
20	16	PFR05A11	2	3.44161
20	16	PFR17F10	1	3.15388	3.28629
20	16	PFR17F10	2	3.4187
20	16	L. monocytogenes cocktail	1	3.07741	2.87883
20	16	L. monocytogenes cocktail	2	2.68026
Figure 3.
(C)
Sanitiser (ppm)	Contact time (minutes)	Strain	Replication	log reduction (log10 MPN/ml)	Average log reduction (log10 MPN CFU/ml)
0	0	PFR16D08	1	0	0
0	0	PFR16D08	2	0	0
0	0	PFR18B01	1	0	0
0	0	PFR18B01	2	0	0
0	0	PFR16I02	1	0	0
0	0	PFR16I02	2	0	0
0	0	PFR05A07	1	0	0
0	0	PFR05A07	2	0	0
0	0	PFR05A10	1	0	0
0	0	PFR05A10	2	0	0
0	0	PFR17G01	1	0	0
0	0	PFR17G01	2	0	0
0	0	PFR42J02	1	0	0
0	0	PFR42J02	2	0	0
0	0	PFR05A11	1	0	0
0	0	PFR05A11	2	0	0
0	0	PFR17F10	1	0	0
0	0	PFR17F10	2	0	0
0	0	L. monocytogenes cocktail	1	0	0
0	0	L. monocytogenes cocktail	2	0	0
40	1	PFR16D08	1	2.47747	2.52526
40	1	PFR16D08	2	2.57304
40	1	PFR18B01	1	4.65695	4.14558
40	1	PFR18B01	2	3.63421
40	1	PFR16I02	1	3.71904	3.60639
40	1	PFR16I02	2	3.49373
40	1	PFR05A07	1	2.99264	3.23132
40	1	PFR05A07	2	3.47
40	1	PFR05A10	1	3.17818	2.69813
40	1	PFR05A10	2	2.21807
40	1	PFR17G01	1	2.98402	3.37818
40	1	PFR17G01	2	3.77235
40	1	PFR42J02	1	2.86146	3.05413
40	1	PFR42J02	2	3.24681
40	1	PFR05A11	1	2.93168	2.52514
40	1	PFR05A11	2	2.1186
40	1	PFR17F10	1	2.04719	2.0886
40	1	PFR17F10	2	2.13
40	1	L. monocytogenes cocktail	1	1.7872	2.2736
40	1	L. monocytogenes cocktail	2	2.76
40	2	PFR16D08	1	4.91	4.67
40	2	PFR16D08	2	4.43
40	2	PFR18B01	1	4.75049	4.43024
40	2	PFR18B01	2	4.11
40	2	PFR16I02	1	4.17999	4.59145
40	2	PFR16I02	2	5.00291
40	2	PFR05A07	1	4.65695	4.83348
40	2	PFR05A07	2	5.01
40	2	PFR05A10	1	3.52598	3.89493
40	2	PFR05A10	2	4.26388
40	2	PFR17G01	1	4.71893	5.19169
40	2	PFR17G01	2	5.66444
40	2	PFR42J02	1	3.52598	4.25224
40	2	PFR42J02	2	4.9785
40	2	PFR05A11	1	4.59599	4.73466
40	2	PFR05A11	2	4.87332
40	2	PFR17F10	1	5.04111	5.21264
40	2	PFR17F10	2	5.38416
40	2	L. monocytogenes cocktail	1	4.77607	5.0677
40	2	L. monocytogenes cocktail	2	5.35933
40	4	PFR16D08	1	4.98398	5.3455
40	4	PFR16D08	2	5.70702
40	4	PFR18B01	1	5.25742	5.31496
40	4	PFR18B01	2	5.37251
40	4	PFR16I02	1	5.99	5.67325
40	4	PFR16I02	2	5.3565
40	4	PFR05A07	1	5.25742	5.34871
40	4	PFR05A07	2	5.44
40	4	PFR05A10	1	4.32225	4.22543
40	4	PFR05A10	2	4.12861
40	4	PFR17G01	1	5.28	5.22478
40	4	PFR17G01	2	5.16955
40	4	PFR42J02	1	4.61931	4.49548
40	4	PFR42J02	2	4.37166
40	4	PFR05A11	1	4.68952	4.54895
40	4	PFR05A11	2	4.40839
40	4	PFR17F10	1	5.04111	5.01056
40	4	PFR17F10	2	4.98
40	4	L. monocytogenes cocktail	1	4.77607	4.76605
40	4	L. monocytogenes cocktail	2	4.75604
40	8	PFR16D08	1	5.67	5.69
40	8	PFR16D08	2	5.71
40	8	PFR18B01	1	5.25742	5.31371
40	8	PFR18B01	2	5.37
40	8	PFR16I02	1	4.71893	5.03947
40	8	PFR16I02	2	5.36
40	8	PFR05A07	1	5.6576	4.9888
40	8	PFR05A07	2	4.32
40	8	PFR05A10	1	4.8612	4.6456
40	8	PFR05A10	2	4.43
40	8	PFR17G01	1	5.17	5.47267
40	8	PFR17G01	2	5.77535
40	8	PFR42J02	1	4.52578	4.44289
40	8	PFR42J02	2	4.36
40	8	PFR05A11	1	4.59599	4.49799
40	8	PFR05A11	2	4.4
40	8	PFR17F10	1	5.39	5.59196
40	8	PFR17F10	2	5.79392
40	8	L. monocytogenes cocktail	1	5.23712	5.16356
40	8	L. monocytogenes cocktail	2	5.09
Figure 3.
(D)
Sanitiser (ppm)	Contact time (minutes)	Strain	Replication	log reduction (log10 MPN/ml)	Average log reduction (log10 MPN CFU/ml)
0	0	PFR16D08	1	0	0
0	0	PFR16D08	2	0	0
0	0	PFR18B01	1	0	0
0	0	PFR18B01	2	0	0
0	0	PFR16I02	1	0	0
0	0	PFR16I02	2	0	0
0	0	PFR05A07	1	0	0
0	0	PFR05A07	2	0	0
0	0	PFR05A10	1	0	0
0	0	PFR05A10	2	0	0
0	0	PFR17G01	1	0	0
0	0	PFR17G01	2	0	0
0	0	PFR42J02	1	0	0
0	0	PFR42J02	2	0	0
0	0	PFR05A11	1	0	0
0	0	PFR05A11	2	0	0
0	0	PFR17F10	1	0	0
0	0	PFR17F10	2	0	0
0	0	L. monocytogenes cocktail	1	0	0
0	0	L. monocytogenes cocktail	2	0	0
80	1	PFR16D08	1	5.3753	5.40864
80	1	PFR16D08	2	5.44198
80	1	PFR18B01	1	5.17929	4.49133
80	1	PFR18B01	2	3.80336
80	1	PFR16I02	1	4.23118	3.81981
80	1	PFR16I02	2	3.40844
80	1	PFR05A07	1	3.66263	3.83848
80	1	PFR05A07	2	4.01433
80	1	PFR05A10	1	4.59343	4.86097
80	1	PFR05A10	2	5.1285
80	1	PFR17G01	1	5.3753	5.13991
80	1	PFR17G01	2	4.90451
80	1	PFR42J02	1	5.29697	4.55491
80	1	PFR42J02	2	3.81285
80	1	PFR05A11	1	5.56973	4.56123
80	1	PFR05A11	2	3.55273
80	1	PFR17F10	1	4.8612	4.32578
80	1	PFR17F10	2	3.79037
80	1	L. monocytogenes cocktail	1	5.98923	4.67289
80	1	L. monocytogenes cocktail	2	3.35655
80	2	PFR16D08	1	5.98923	5.84813
80	2	PFR16D08	2	5.70702
80	2	PFR18B01	1	5.3753	5.37391
80	2	PFR18B01	2	5.37251
80	2	PFR16I02	1	4.21885	4.78767
80	2	PFR16I02	2	5.3565
80	2	PFR05A07	1	6.8328	5.55603
80	2	PFR05A07	2	4.27927
80	2	PFR05A10	1	6.08921	5.60886
80	2	PFR05A10	2	5.1285
80	2	PFR17G01	1	6.84254	5.87352
80	2	PFR17G01	2	4.90451
80	2	PFR42J02	1	6.92066	5.48775
80	2	PFR42J02	2	4.05483
80	2	PFR05A11	1	5.66563	5.51106
80	2	PFR05A11	2	5.3565
80	2	PFR17F10	1	5.93618	5.53088
80	2	PFR17F10	2	5.12558
80	2	L. monocytogenes cocktail	1	6.84254	5.29939
80	2	L. monocytogenes cocktail	2	3.75624
80	4	PFR16D08	1	5.3753	6.10892
80	4	PFR16D08	2	6.84254
80	4	PFR18B01	1	5.25742	5.62343
80	4	PFR18B01	2	5.98945
80	4	PFR16I02	1	5.58664	5.78804
80	4	PFR16I02	2	5.98945
80	4	PFR05A07	1	5.02354	5.92817
80	4	PFR05A07	2	6.8328
80	4	PFR05A10	1	5.17953	6.06102
80	4	PFR05A10	2	6.94251
80	4	PFR17G01	1	4.61117	5.72685
80	4	PFR17G01	2	6.84254
80	4	PFR42J02	1	4.93948	5.93007
80	4	PFR42J02	2	6.92066
80	4	PFR05A11	1	5.03422	5.50696
80	4	PFR05A11	2	5.97971
80	4	PFR17F10	1	4.61117	5.70033
80	4	PFR17F10	2	6.78948
80	4	L. monocytogenes cocktail	1	5.05473	5.94863
80	4	L. monocytogenes cocktail	2	6.84254
80	8	PFR16D08	1	4.91425	5.87839
80	8	PFR16D08	2	6.84254
80	8	PFR18B01	1	6.06736	6.45495
80	8	PFR18B01	2	6.84254
80	8	PFR16I02	1	5.58664	6.21459
80	8	PFR16I02	2	6.84254
80	8	PFR05A07	1	5.02354	5.92817
80	8	PFR05A07	2	6.8328
80	8	PFR05A10	1	5.38371	5.73656
80	8	PFR05A10	2	6.08942
80	8	PFR17G01	1	5.67223	5.92585
80	8	PFR17G01	2	6.17947
80	8	PFR42J02	1	5.12624	6.02345
80	8	PFR42J02	2	6.92066
80	8	PFR05A11	1	4.8612	5.847
80	8	PFR05A11	2	6.8328
80	8	PFR17F10	1	5.31577	5.5211
80	8	PFR17F10	2	5.72642
80	8	L. monocytogenes cocktail	1	5.35933	6.10093
80	8	L. monocytogenes cocktail	2	6.84254

## Sheet: Figure 4
Figure 4.
Contact time (minutes)	Strain	Replication	log reduction (log10 MPN/ml)	Average log reduction (log10 MPN CFU/ml)	Comment
0	PFR16D08	1	0	0
0	PFR16D08	2	0
0	PFR18B01	1	0	0
0	PFR18B01	2	0
0	PFR16I02	1	0	0
0	PFR16I02	2	0
0	PFR05A07	1	0	0
0	PFR05A07	2	0
0	PFR05A10	1	0	0
0	PFR05A10	2	0
0	PFR17G01	1	0	0
0	PFR17G01	2	0
0	PFR42J02	1	0	0
0	PFR42J02	2	0
0	PFR05A11	1	0	0
0	PFR05A11	2	0
0	PFR17F10	1	0	0
0	PFR17F10	2	0
0	L. monocytogenes cocktail	1	0	0
0	L. monocytogenes cocktail	2	0
15	PFR16D08	1	1.77	1.68
15	PFR16D08	2	1.59
15	PFR18B01	1	1.09	1.265
15	PFR18B01	2	1.44
15	PFR16I02	1	1.18	1.775
15	PFR16I02	2	2.37
15	PFR05A07	1	3.87	3.605
15	PFR05A07	2	3.34
15	PFR05A10	1	0.67	0.975
15	PFR05A10	2	1.28
15	PFR17G01	1	2.79	2.47
15	PFR17G01	2	2.15
15	PFR42J02	1	2.45	2.375
15	PFR42J02	2	2.3
15	PFR05A11	1	0.82	0.87
15	PFR05A11	2	0.92
15	PFR17F10	1	5.54	5.135
15	PFR17F10	2	4.73
15	L. monocytogenes cocktail	1	0.74	1.23
15	L. monocytogenes cocktail	2	1.72
30	PFR16D08	1	3.71951	3.51967
30	PFR16D08	2	3.31982
30	PFR18B01	1	4.31882	4.76734
30	PFR18B01	2	5.21586
30	PFR16I02	1	3.86865	4.46193
30	PFR16I02	2	5.05522
30	PFR05A07	1	7.01974	7.01974
30	PFR05A07	2	7.01974
30	PFR05A10	1	3.09173	2.82286
30	PFR05A10	2	2.55399
30	PFR17G01	1	3.86559	4.27613
30	PFR17G01	2	4.68668
30	PFR42J02	1	5.98923	6.41589
30	PFR42J02	2	6.84254
30	PFR05A11	1	2.77277	2.89363
30	PFR05A11	2	3.01449
30	PFR17F10	1	6.84	6.84
30	PFR17F10	2	6.84
30	L. monocytogenes cocktail	1	3.68	3.18
30	L. monocytogenes cocktail	2	2.68
60	PFR16D08	1	3.12629	2.99388
60	PFR16D08	2	2.86147
60	PFR18B01	1	5.98923	5.45174
60	PFR18B01	2	4.91425
60	PFR16I02	1	4.52578	5.65763
60	PFR16I02	2	6.78948
60	PFR05A07	1	6.64722	6.64722	Complete inactivation
60	PFR05A07	2	6.64722
60	PFR05A10	1	5.97949	5.07452
60	PFR05A10	2	4.16955
60	PFR17G01	1	5.98923	5.78435
60	PFR17G01	2	5.57947
60	PFR42J02	1	6.92	6.92
60	PFR42J02	2	6.92
60	PFR05A11	1	4.18	3.88
60	PFR05A11	2	3.58
60	PFR17F10	1	6.98	6.98
60	PFR17F10	2	6.98
60	L. monocytogenes cocktail	1	7.02	6.055
60	L. monocytogenes cocktail	2	5.09
120	PFR16D08	1	7.01974	7.01974
120	PFR16D08	2	7.01974
120	PFR18B01	1	6.98302	6.98302
120	PFR18B01	2	6.98302
120	PFR16I02	1	6.84254	6.84254
120	PFR16I02	2	6.84254
120	PFR05A07	1	6.78948	6.78948	Complete inactivation
120	PFR05A07	2	6.78948
120	PFR05A10	1	6.84254	6.84254
120	PFR05A10	2	6.84254
120	PFR17G01	1	6.84254	6.84254
120	PFR17G01	2	6.84254
120	PFR42J02	1	6.98302	6.98302
120	PFR42J02	2	6.98302
120	PFR05A11	1	6.98302	6.98302
120	PFR05A11	2	6.98302
120	PFR17F10	1	6.84254	6.21101	Complete inacivation
120	PFR17F10	2	5.57947
120	L. monocytogenes cocktail	1	7.05696	7.05696
120	L. monocytogenes cocktail	2	7.05696

## Sheet: Figure 5
Figure 5.
Hurdle #	Strain	Replication	log reduction (log10 MPN/ml)	Average log reduction (log10 MPN CFU/ml)
Hurdle 1	PFR16D08	1	3.219	3.36767
Hurdle 1	PFR16D08	2	3.587
Hurdle 1	PFR16D08	3	3.297
Hurdle 1	PFR18B01	1	4.776	4.827
Hurdle 1	PFR18B01	2	4.373
Hurdle 1	PFR18B01	3	5.332
Hurdle 1	PFR16I02	1	5.108	5.94
Hurdle 1	PFR16I02	2	5.676
Hurdle 1	PFR16I02	3	7.036
Hurdle 1	PFR05A07	1	4.476	4.356
Hurdle 1	PFR05A07	2	4.279
Hurdle 1	PFR05A07	3	4.313
Hurdle 1	PFR05A10	1	4.473	4.51633
Hurdle 1	PFR05A10	2	4.744
Hurdle 1	PFR05A10	3	4.332
Hurdle 1	PFR17G01	1	5.676	5.56367
Hurdle 1	PFR17G01	2	6.09
Hurdle 1	PFR17G01	3	4.925
Hurdle 1	PFR42J02	1	7.255	6.14733
Hurdle 1	PFR42J02	2	5.476
Hurdle 1	PFR42J02	3	5.711
Hurdle 1	PFR05A11	1	4.587	4.53033
Hurdle 1	PFR05A11	2	4.232
Hurdle 1	PFR05A11	3	4.772
Hurdle 1	PFR17F10	1	5.279	5.02267
Hurdle 1	PFR17F10	2	5.126
Hurdle 1	PFR17F10	3	4.663
Hurdle 1	L. monocytogenes cocktail	1	3.37	3.63667
Hurdle 1	L. monocytogenes cocktail	2	3.57
Hurdle 1	L. monocytogenes cocktail	3	3.97
Hurdle 2	PFR16D08	1	5.219	5.17967
Hurdle 2	PFR16D08	2	5.126
Hurdle 2	PFR16D08	3	5.194
Hurdle 2	PFR18B01	1	5.377	5.47667
Hurdle 2	PFR18B01	2	5.773
Hurdle 2	PFR18B01	3	5.28
Hurdle 2	PFR16I02	1	5.773	6.55067
Hurdle 2	PFR16I02	2	6.843
Hurdle 2	PFR16I02	3	7.036
Hurdle 2	PFR05A07	1	5.332	5.63
Hurdle 2	PFR05A07	2	5.853
Hurdle 2	PFR05A07	3	5.705
Hurdle 2	PFR05A10	1	6.09	5.97867
Hurdle 2	PFR05A10	2	6.07
Hurdle 2	PFR05A10	3	5.776
Hurdle 2	PFR17G01	1	5.58	6.305
Hurdle 2	PFR17G01	2	6.943
Hurdle 2	PFR17G01	3	6.392
Hurdle 2	PFR42J02	1	7.255	6.51633
Hurdle 2	PFR42J02	2	6.09
Hurdle 2	PFR42J02	3	6.204
Hurdle 2	PFR05A11	1	5.887	5.61333
Hurdle 2	PFR05A11	2	5.58
Hurdle 2	PFR05A11	3	5.373
Hurdle 2	PFR17F10	1	7.02	6.159
Hurdle 2	PFR17F10	2	5.887
Hurdle 2	PFR17F10	3	5.57
Hurdle 2	L. monocytogenes cocktail	1	5.37	5.69333
Hurdle 2	L. monocytogenes cocktail	2	5.57
Hurdle 2	L. monocytogenes cocktail	3	6.14

## Sheet: Figure 6
Figure 6.
Hurdle #	Strain	Replication	log reduction (log10 MPN/ml)	Average log reduction (log10 MPN CFU/ml)
Hurdle 1	PFR 05A07 and 05A11 cocktail	1	3.553	3.42267
Hurdle 1	PFR 05A07 and 05A11 cocktail	2	3.319
Hurdle 1	PFR 05A07 and 05A11 cocktail	3	3.396
Hurdle 1	PFR 05A11 and 16D08 cocktail	1	2.915	2.89667
Hurdle 1	PFR 05A11 and 16D08 cocktail	2	3.092
Hurdle 1	PFR 05A11 and 16D08 cocktail	3	2.683
Hurdle 1	PFR 05A07 and 16D08 cocktail	1	1.592	2.15733
Hurdle 1	PFR 05A07 and 16D08 cocktail	2	2.363
Hurdle 1	PFR 05A07 and 16D08 cocktail	3	2.517
Hurdle 1	PFR 05A07, 05A11 and 16D08 cocktail	1	2.776	3.10367
Hurdle 1	PFR 05A07, 05A11 and 16D08 cocktail	2	3.443
Hurdle 1	PFR 05A07, 05A11 and 16D08 cocktail	3	3.092
Hurdle 1	L. monocytogenes cocktail	1	3.37	3.63667
Hurdle 1	L. monocytogenes cocktail	2	3.57
Hurdle 1	L. monocytogenes cocktail	3	3.97
Hurdle 2	PFR 05A07 and 05A11 cocktail	1	5.409	5.42733
Hurdle 2	PFR 05A07 and 05A11 cocktail	2	5.202
Hurdle 2	PFR 05A07 and 05A11 cocktail	3	5.671
Hurdle 2	PFR 05A11 and 16D08 cocktail	1	4.376	4.51933
Hurdle 2	PFR 05A11 and 16D08 cocktail	2	4.409
Hurdle 2	PFR 05A11 and 16D08 cocktail	3	4.773
Hurdle 2	PFR 05A07 and 16D08 cocktail	1	4.376	4.54933
Hurdle 2	PFR 05A07 and 16D08 cocktail	2	4.756
Hurdle 2	PFR 05A07 and 16D08 cocktail	3	4.516
Hurdle 2	PFR 05A07, 05A11 and 16D08 cocktail	1	4.687	4.561
Hurdle 2	PFR 05A07, 05A11 and 16D08 cocktail	2	4.443
Hurdle 2	PFR 05A07, 05A11 and 16D08 cocktail	3	4.553
Hurdle 2	L. monocytogenes cocktail	1	5.37	5.69333
Hurdle 2	L. monocytogenes cocktail	2	5.57
Hurdle 2	L. monocytogenes cocktail	3	6.14
		3.67901
		2.68276
			7.01974
			5.09146
